# Supplementary material for: Non-apoptotic caspase-8 is critical for orchestrating exaggerated inflammation during severe SARS-CoV-2 infection
Source: Nat Commun. 2025 Nov 13;16:9822. doi: 10.1038/s41467-025-65098-z (PMC12615602; doi:10.1038/s41467-025-65098-z)
Supplement: Supplementary file 4 — Source data [file 41467_2025_65098_MOESM4_ESM.xlsx]

## Sheet: Fig. 1a
	Figure 1a	TCID50 3 dpi
	WT	C8/R3-/-	R3-/-
	3080000000	50200	1.20381e+08
	21800000000	1040	1.74003e+07
	230000000	12400000	4262918712
	24100000	1780000	1.74003e+07
	19000	2460000	1.71972e+07
	609000000	69400	4.60369e+07
	233000000	4700000	6.29299e+07
	87000000	1280000	3.28971e+07
	4760000	486000	3.28971e+07
	1280000	672000	8.99405e+06
	2460000	186000	2.40661e+07
	46000000	491000	928983
	672000	672000	1.77708e+06
	17200000	1780000	4.54996e+07
	45500000	486000	6.50288e+06
	1178708453	241000000	4510000000
	1.20381e+08	102000	127000000
	3082175600	3550000	65800000
	9.09615e+06	34800000	11800000000
	8.70376e+07		2360000000
	2.32894e+08		92100000
	4.54996e+07		24900000
	3.32856e+07
	6.29299e+07
	3.32856e+07
	1.66497e+08
	1.20381e+08
	6.50288e+06
	6.29299e+07
	8.70376e+07
	2.40661e+07
	1.24396e+07
	6.5767e+06
	2.45786e+06
	1.25808e+07
	2.37853e+07
	1.7205e+07
	18200000
	333000000
	1700000000
	31600000000
	48100000

## Sheet: Fig. 1b
	Figure 1b	Weight Loss (%) 3 dpi
	WT	C8/R3-/-	R3-/-
	-10	0	-11.4
	-8.3	1.7	-4.2
	-8	-5.6	-13.3
	-8.7	0	-8.1
	-0.6	-3.4	-14.3
	-0.9	4.9	-14.7
	-1.4	3.5	-9.3
	-3.3	0.8	-8.7
	-12.2	-0.4	-7.5
	-10.6	0.4	-5.9
	-8.1	-2.1	-0.8
	-16.3	-2.2	1.2
	-2	0.8	-1.6
	-6.6	-0.4	-11.6
	-6.8	3.8	-7.5
	-11.2	0	-6.5
	-11.7	1.3	-4.6
	-11.5	-1.7	-4.4
	-9.8	-2.9	-10.6
	-12.6		-7.5
	-9.1		-6.7
	-10.3		-0.6
	-9
	-8.3
	-10.2
	-10.7
	-10
	0.4
	-12.2
	-15.1
	-15.2
	-7.6
	-12.7
	-0.8
	-7.7
	-11.4
	-2.9
	-11.5
	-11.9
	-12.2
	-14
	-10.4

## Sheet: Fig. 1c
	Figure 1c	Survival
	dpi	WT	C8/R3-/-
	5	1
	5	1
	5	1
	5	1
	6	1
	6	1
	6	1
	6	1
	6	1
	10	0	0
	10	0	0
	10	0	0
	10	0	0
	10	0	0
	10	0	0
	10	0	0
	10	0
	10	0

## Sheet: Fig. 1d
	Figure 1d
	dpi	WT																		C8/R3-/-
	1	-0.353357	-1.82482	-2.73973	-0.692042	-1.01695	-2.32558	-3.02013	-4.5045	-0.943396	-1.42857	-1.81818	-1.99336	0.4	-1.73913	0.45045	-1.28617	-1.99336	-2.2082	-2.73438	-2.12766	-1.54799	-0.314465	-2.16049	-1.30293	1.3468
	2	-4.02827	-5.36496	-14.3151	-4.70588	-3.66102	-6.11296	-6.47651	-7.56757	-2.45283	0.142857	-4.51515	-1.06312	-5.76	-8.95652	-2.97297	-0.610932	-3.58804	-3.94322	-0.859375	-1.24113	-2.3839	-1.41509	-1.66667	-0.716612	-0.26936
	3	-12.0141	-13.5036	-8.21918	-10.0346	-10.8475	-13.289	-14.4295	-12.1622	-7.07547	-8.92857	-14.2424	-10.6312	-12	-14.7826	-8.55856	-6.43087	-11.6279	-12.3028	1.17188	-1.06383	-2.78638	-5.97484	-6.79012	-3.90879	-1.0101
	4	-12.0141	-16.7883	-6.16438	-16.609	-10.8475	-11.2957	-18.1208	-11.7117	-7.54717	-9.64286	-15.4545	-16.2791	-16.8	-18.2609	-13.964	-11.8971	-12.9568	-16.7192	0.390625	-1.06383	-6.19195	-8.1761	-11.1111	-7.49186	1.6835
	5	-11.6608	-18.9781	-8.21918	-16.955	-10.5085	-11.9601	-21.1409	-8.55856	-1.88679	-10.3571	-15.7576	-22.2591	-20	-23.4783	-18.9189	-17.0418	-13.9535	-19.2429	-2.34375	-1.41844	-8.04954	-10.6918	-12.3457	-10.7492	0.673401
	6	-7.06714	-15.3285	-5.13699	-14.5329	-5.08475	-7.97342		-4.95495	-2.83019	-12.1429	-15.4545				-23.4234	-17.6849	-10.299	-19.2429	0.390625	0.35461	-6.50155	-5.97484	-10.1852	-7.81759	0.673401
	7	-7.06714		-8.56164		-4.40678	-7.6412		-7.20721	-1.41509	-12.8571						-22.508	-10.9635		0.390625	0.35461	-4.64396	-4.71698	-8.33333	-5.53746	1.6835
	8	-6.71378		-5.13699		-4.0678	-4.31894		-8.10811	0.943396	-8.57143							-6.97674		1.5625	0.35461	-8.04954	-3.45912	-3.7037	-2.28013	2.0202
	9	-5.65371		-4.10959		-4.0678	-3.48837		-3.37838	1.41509	-6.42857							-6.81063		1.75781	0.886525	-5.41796	-3.77358	-4.01235	-2.28013	1.17845
	10	-4.59364		-3.08219		-4.0678	-2.65781		1.35135	1.88679	-4.28571							-6.64452		1.95312	1.41844	-2.78638	-4.08805	-4.32099	-2.28013	0.3367

## Sheet: Fig. 1e
	Figure 1e
	Relative Expression	WT	WT	WT	WT	WT	WT	WT	C8/RIPK3	C8/RIPK3	C8/RIPK3	C8/RIPK3	C8/RIPK3	C8/RIPK3	RIPK3	RIPK3	RIPK3	RIPK3	RIPK3	RIPK3	RIPK3	RIPK3	RIPK3
	GM-CSF	-0.00674759	-0.0791622	0.051837	0.0978826	-0.0791622	0	0	-0.934102	-0.934102	-0.391705	-0.500918	-0.236852	-0.934102	0.0761059	0.139861	-0.0604805	-0.132193	-0.0604805	0.211516	0.198298	-0.0104962	0.139086
	GROα	-0.179919	-0.747537	-0.00745343	0.521884	-0.0384437	-0.0911282	0.0857125	-2.5692	-2.62146	-1.24239	-1.4368	-0.77886	-2.25794	0.263423	0.678517	-0.174323	-0.076135	0.436141	0.627644	0.504008	0.249022	0.157792
	IFN-γ	0.338345	-0.0620587	-0.0909377	0.140074	0.00177355	0.0215365	-0.0218629	-2.78112	-1.76014	-1.07817	-0.167715	-0.374507	-1.00376	-0.328303	-0.0785676	-0.0218629	-0.387119	-0.378996	-0.0626619	-0.180829	-0.305702	-0.180829
	IL-1β	-0.0468138	0.0129414	-0.0708802	0.0578351	-0.00284529	-0.213348	0.185824	-2.21305	-2.21305	-1.06037	-1.31913	-0.708173	-2.21305	0.161413	0.0667018	-0.0293745	0.313605	-0.124132	-0.124132	-0.190964	0.129072	-0.13993
	IL-10	-0.0577989	-0.0180875	-0.131143	0.0973721	0.0419831	-0.0246475	0.0242335	-1.93567	-1.93567	-1.17602	-1.6477	-0.512975	-1.93567	0.517176	0.4826	-0.197472	-0.719823	-0.48011	0.132711	0.38051	0.0323279	0.0323279
	IL-12p70	0.304612	-0.00956076	0.158029	0.282064	-0.567233	0.0980638	-0.105219	-1.34813	-1.34813	-1.34813	-0.567233	-0.663164	-1.34813	-0.199748	-0.157932	-0.447464	-0.549674	-0.409874	-0.0087965	0.0774026	-0.0478047	-0.0748648
	IL-17α	0.113177	0.0990658	-0.112753	0.0770642	-0.0751708	-0.0912473	0.0858178	-2.07792	-1.36352	-1.14119	-0.484527	-0.0553695	-1.14119	-0.544667	0.046525	-0.228064	-0.495259	-0.440188	-0.064655	0.102152	-0.410148	-0.339499
	IL-18	0.16921	-0.0351427	0.035554	0.0759781	-0.0815541	0.0283223	-0.0288894	-1.04063	-0.785848	-0.774732	-0.518517	-0.288834	-0.742406	-0.0641458	0.301535	-0.0919849	-0.212257	-0.0919849	0.12892	-0.0234978	-0.133629	-0.0646467
	IL-6	0.552675	0.422352	-1.72427	0.230429	0.243734	-0.352577	0.283111	-2.96386	-3.3164	-0.705311	-3.51618	-0.184249	-3.69387	-1.18663	1.17942	0.765195	0.659047	0.574145	1.29418	0.666843	0.153272	0.54491
	IL-9	-0.0898006	0.310484	-0.369172	0.122733	-0.157056	-0.17107	0.152918	-1.94889	-0.859362	-0.369172	-0.256422	0.0875981	-0.432004	-0.413814	0.222939	0.276529	-0.511995	-0.151383	0.306912	0.0563457	0.00034249	0.255172
	MIP2α	0.057575	-0.181878	0.132517	0.230432	-0.236072	-0.0722652	0.0688174	-1.77297	-1.49572	-0.582357	-0.971248	-0.465888	-1.45806	0.455849	0.0647378	0.175875	-0.150579	0.101966	0.227909	-0.114102	-0.0203151	0.0122005
	TNF	0.175028	0.0156195	-0.0505896	0.0712264	-0.0395424	-0.10274	0.0959076	-1.81654	-1.5559	-0.883223	-0.6579	-0.243855	-1.28514	0.0200406	0.184752	-0.0224835	-0.125162	-0.154329	0.131972	0.0466524	-0.160882	-0.0190494
	Statistical tests	group1	group2	p	p.adj	p.format	p.signif	method
	GM-CSF	WT	C8/R3	0.00314691	0.0063	0.0031	**	Wilcoxon
	GM-CSF	WT	R3	0.396057	0.4	0.3961	ns	Wilcoxon
	GM-CSF	C8/R3	R3	0.00170633	0.0051	0.0017	**	Wilcoxon
	GRO ~ aplha	WT	C8/R3	0.0011655	0.0023	0.0012	**	Wilcoxon
	GRO ~ aplha	WT	R3	0.0711538	0.071	0.0712	ns	Wilcoxon
	GRO ~ aplha	C8/R3	R3	0.0003996	0.0012	0.0004	***	Wilcoxon
	IFN-γ	WT	C8/R3	0.0011655	0.0035	0.0012	**	Wilcoxon
	IFN-γ	WT	R3	0.00496661	0.0099	0.005	**	Wilcoxon
	IFN-γ	C8/R3	R3	0.0290951	0.029	0.0291	*	Wilcoxon
	IL-1β	WT	C8/R3	0.00323167	0.0065	0.0032	**	Wilcoxon
	IL-1β	WT	R3	1	1	1	ns	Wilcoxon
	IL-1β	C8/R3	R3	0.00170633	0.0051	0.0017	**	Wilcoxon
	IL-10	WT	C8/R3	0.00323167	0.0076	0.0032	**	Wilcoxon
	IL-10	WT	R3	0.525054	0.53	0.5251	ns	Wilcoxon
	IL-10	C8/R3	R3	0.00253853	0.0076	0.0025	**	Wilcoxon
	IL-12p70	WT	C8/R3	0.00371597	0.0074	0.0037	**	Wilcoxon
	IL-12p70	WT	R3	0.0907343	0.091	0.0907	ns	Wilcoxon
	IL-12p70	C8/R3	R3	0.00162535	0.0049	0.0016	**	Wilcoxon
	IL-17a	WT	C8/R3	0.0122992	0.037	0.012	*	Wilcoxon
	IL-17a	WT	R3	0.0417832	0.078	0.042	*	Wilcoxon
	IL-17a	C8/R3	R3	0.0389951	0.078	0.039	*	Wilcoxon
	IL-18	WT	C8/R3	0.0011655	0.0035	0.0012	**	Wilcoxon
	IL-18	WT	R3	0.168488	0.17	0.1685	ns	Wilcoxon
	IL-18	C8/R3	R3	0.00177294	0.0035	0.0018	**	Wilcoxon
	IL-6	WT	C8/R3	0.00815851	0.016	0.0082	**	Wilcoxon
	IL-6	WT	R3	0.0417832	0.042	0.0418	*	Wilcoxon
	IL-6	C8/R3	R3	0.0015984	0.0048	0.0016	**	Wilcoxon
	IL-9	WT	C8/R3	0.0318884	0.096	0.032	*	Wilcoxon
	IL-9	WT	R3	0.757692	0.76	0.758	ns	Wilcoxon
	IL-9	C8/R3	R3	0.0495505	0.099	0.05	*	Wilcoxon
	MIP2α	WT	C8/R3	0.0011655	0.0023	0.0012	**	Wilcoxon
	MIP2α	WT	R3	0.536014	0.54	0.536	ns	Wilcoxon
	MIP2α	C8/R3	R3	0.0003996	0.0012	0.0004	***	Wilcoxon
	TNF	WT	C8/R3	0.0011655	0.0023	0.0012	**	Wilcoxon
	TNF	WT	R3	0.680594	0.68	0.6806	ns	Wilcoxon
	TNF	C8/R3	R3	0.0003996	0.0012	0.0004	***	Wilcoxon

## Sheet: Fig. 1f
	Figure 1f	TCID50 3 dpi
	WT	Il-6-/-
	120000000	186000
	88100000	12600000
	87000000	97100
	63700000	120000000
	3082175600	12400000
	29826961342	4.60369e+07
	11278622772	1165478961
	4313254572	842664629
	4313254572	29826961342
	15776392578	15776392578
		4313254572
		11278622772

## Sheet: Fig. 1g
	Figure 1g	Weight Loss (%) 3 dpi
	WT	Il-6-/-
	-12.2549	4.34783
	-11.6162	-5.36585
	-4.06091	2.39234
	-14.0541	-9.59596
	-8.72093	-3.43137
	-9.63855	3.32103
	-1.35747	0
	-7.79817	-2.7668
	-2.5641	-3.53982
	-8.37438	-3.74532
		-10.4869
		-5.24345

## Sheet: Fig. 1i
	Figure 1i
	Relative Expression	Vehicle	Vehicle	Vehicle	Vehicle	Vehicle	Vehicle	Vehicle	Vehicle	Emricasan	Emricasan	Emricasan	Emricasan	Emricasan	Emricasan	Emricasan	Emricasan
	TNF	0.0976229	0.0226924	-0.0645556	-0.304466	0.0688594	-0.0153797	0.148797	0.0017698	-0.327179	-0.31411	-0.197869	-0.176164	-0.0395823	-0.0785248	-0.069182	-0.00248321
	IFN-γ	-0.0233934	-0.0814038	0.0303521	-0.164463	0.19658	0.00398472	0.0406343	-0.0289778	-0.436508	-0.206251	-0.306037	-0.131385	-0.0997498	-0.0576336	-0.00141262	0.0406343
	IL-1β	-0.257822	0.0185573	-0.0528949	0.0622069	-0.0282081	0.103167	0.0407635	0.0830002	-0.411925	-0.33039	-0.0528949	-0.557113	-0.133041	-0.105232	0.0407635	-0.208238
	IL-6	0.188951	0.257095	-0.892132	-0.127943	0.187801	0.0821138	0.24289	-0.268664	-0.272266	-0.0784904	0.0052332	-1.36889	-1.2581	-1.09715	-0.654936	-0.647932
	Statistical tests	group1	group2	p	p.adj	p.format	p.signif	method
	IFN-γ	Vehicle	Emricasan	0.0739906	0.074	0.074	ns	Wilcoxon
	IL-1β	Vehicle	Emricasan	0.0179593	0.018	0.018	*	Wilcoxon
	IL-6	Vehicle	Emricasan	0.014763	0.015	0.015	*	Wilcoxon
	TNF	Vehicle	Emricasan	0.014763	0.015	0.015	*	Wilcoxon

## Sheet: Fig. 1j
	Figure 1j
	Relative Expression	Vehicle	Vehicle	Vehicle	Vehicle	Vehicle	Vehicle	Vehicle	IETD	IETD	IETD	IETD	IETD	IETD	IETD	IETD
	TNF	-0.304391	-0.244582	-0.494271	0.173551	0.366986	0.218788	0.0772337	-0.424966	0.591536	0.370668	-0.0592787	-0.0430214	-0.388408	-0.163529	-0.738937
	IFN-γ	-0.250973	-0.623518	-0.584636	-0.0598239	-0.416692	-0.0877076	1.13371	0.230721	0.905968	0.405051	-0.584636	0.135794	0.384203	0.341579	0.0858805
	IL-1β	-1.43439	-0.576409	0.407017	0.278481	0.138879	0.467985	-0.0949853	-0.367225	0.497529	-1.25647	0.583532	0.210187	-1.43439	0.792745	-0.271495
	IL-6	-1.13712	-0.235066	-1.03022	0.661533	0.65475	-0.453772	0.400334	-0.580577	0.947686	0.291518	-0.166967	-0.656349	0.0644293	0.139137	0.0208092
	Statistical tests	group1	group2	p	p.adj	p.format	p.signif	method
	IFN-γ	Vehicle	zIETDFMK	0.0823052	0.082	0.082	ns	Wilcoxon
	IL-1β	Vehicle	zIETDFMK	0.816801	0.82	0.82	ns	Wilcoxon
	IL-6	Vehicle	zIETDFMK	0.778866	0.78	0.78	ns	Wilcoxon
	TNF	Vehicle	zIETDFMK	0.778866	0.78	0.78	ns	Wilcoxon

## Sheet: Fig. 3a
	Figure 3a	TCID50 3 dpi
	WT	Tnf/Ifn-γ-/-
	318000000	8150000000
	166000000	1180000000
	230000000	46000000
	87000000	3080000000
	8990000	29800000000
	441000000	168000000
	230279921	87000000

[truncated: 32 more sheets: Fig. 3b, Fig. 3c, Fig. 3d, Fig. 3e, Fig. 4b, Fig. 4c, Fig. 4d, Fig. 4e, Fig. 4f, Fig. 4g, Fig. 5a, Fig. 5b, Fig. 5c, Fig. 5d, Fig. 5e, Fig. 6d, Fig. 6f, Fig. 7a, Fig. 7b, Fig. 7c …]
